# Supplementary material for: Meta-analysis on the safety and efficacy of Erdafitinib in treating FGFR1–4 mutated solid tumors
Source: Front Oncol. 2025 Aug 8;15:1571434. doi: 10.3389/fonc.2025.1571434 (PMC12370508; doi:10.3389/fonc.2025.1571434)
Supplement: Supplementary file 1 [file Table1.xlsx]

## Sheet: Sheet1
Adverse event	Number of studies	Number of AE	Number of patients	AE event occurrence rateand 95% CI	p value	model
Metabolic and nutritional disorders
Hyperphosphatemia	10	726	1014	0.708 ( 0.641- 0.775)	p = 0.000	Stochastic Model
Hyponatremia	1	24	173	0.646 (0.518-0.761)	p = 0.000	Fixed model
Hypercalcemia	1	42	65	0.646 (0.518-0.761)	p = 0.000	Fixed model
Hand-foot syndrome	2	27	252	0.107 (0.069-0.145)	p = 0.000	Fixed model
Diseases of the blood and lymphatic systems
Anemia	7	187	743	0.249 (0.218-0.281)	p = 0.000	Fixed model
Thrombocytopenia	2	25	250	0.100 (0.063-0.137)	p = 0.000	Fixed model
Decreased lymphocyte count	1	5	33	0.152 (0.051-0.319)	p = 0.000	Fixed model
Eye diseases
Dry eye syndrome	9	177	995	0.174 (0.137-0.210)	p = 0.000	Stochastic Model
Blurred vision	3	47	337	0.134 (0.098-0.174)	p = 0.000	Fixed model
Central pathic piloretinopathy	1	10	49	0.204 (0.102-0.343)	p = 0.000	Fixed model
Musculoskeletal and connective tissue diseases
Joint pain	3	67	455	0.145 (0.114-0.180)	p = 0.000	Fixed model
Back pain	3	50	455	0.109 (0.081-0.140)	p = 0.000	Fixed model
Pain in the limbs	2	44	390	0.113（0.083-0.146）	p = 0.000	Fixed model
Gastrointestinal diseases
Stomatitis	8	378	762	0.464（0.396-0.532）	p = 0.000	Stochastic Model
Diarrhea	10	462	1014	0.407（0.285-0.529）	p = 0.000	Fixed model
Nauseated	8	172	930	0.181（0.155- 0.208）	p = 0.035	Fixed model
Dry mouth	10	435	1014	0.428（0.397-0.459）	p = 0.000	Fixed model
Decreased appetite	8	244	808	0.300 （0.268-0.332）	p = 0.000	Stochastic Model
constipation	9	243	995	0.237 （0.182-0.293）	p = 0.000	Stochastic Model
Vomiting	6	110	694	0.163 （0.117-0.209）	p = 0.000	Stochastic Model
Abdominal pain	4	64	488	0.109 （0.054-0.163）	p = 0.000	Stochastic Model
Diseases of the kidney and urinary system
Urinary tract infection	4	59	388	0.150 （0.116-0.188）	p = 0.000	Fixed model
hematuria	1	23	173	0.133 (0.086-0.193)	p = 0.000	Fixed model
Diseases of the skin and subcutaneous tissue
Hair loss	7	194	927	0.206 （0.166-0.247）	p = 0.000	Stochastic Model
Dry skin	9	279	995	0.278（0.250-0.306 ）	p = 0.000	Fixed model
Nail detachment	4	80	422	0.221 （0.115-0.326）	p = 0.000	Stochastic Model
Nail discoloration	5	118	625	0.204 （0.145-0.262）	p = 0.000	Fixed model
Nail dystrophy	4	75	540	0.150 （0.093-0.207）	p = 0.000	Stochastic Model
Palmoplantar Erythroderma Syndrome	5	184	661	0.269 （0.216-0.321）	p = 0.000	Stochastic Model
Infections and general diseases
Mumps	5	155	605	0.245 （0.169-0.322）	p = 0.000	Stochastic Model
Weight loss	4	105	626	0.166 （0.138-0.197）	p = 0.000	Fixed model
Fatigue	6	165	708	0.232 （0.166- 0.299）	p = 0.000	Stochastic Model
Inability	5	179	661	0.288 （0.187-0.389）	p = 0.000	Stochastic Model
dyspnea	2	10	84	0.115 (0.052-0.197)	p = 0.000	Fixed model
Epistaxis	1	38	217	0.175 (0.127-0.232)	p = 0.000	Fixed model
Diseases of the nervous system
Limb paralysis	6	139	570	0.244 （0.168-0.320）	p = 0.000	Stochastic Model
Taste disorders	5	126	493	0.253 （0.215-0.293）	p = 0.000	Fixed model
Enzyme imbalance in the body
Elevated alanine aminotransferase	7	170	713	0.232 (0.169-0.294)	p = 0.000	Stochastic Model
Glycolysis	3	90	453	0.198 (0.162-0.236)	p = 0.000	Fixed model
Elevated aspartate aminotransferase (AST)	6	140	612	0.229 (0.168-0.290)	p = 0.000	Stochastic Model
Elevated serum creatinine	1	27	173	0.156 (0.105-0.219)	p = 0.000	Fixed model
